# Supplementary material for: An Insight into miR-1290: An Oncogenic miRNA with Diagnostic Potential
Source: Int J Mol Sci. 2022 Jan 22;23(3):1234. doi: 10.3390/ijms23031234 (PMC8835968; doi:10.3390/ijms23031234)
Supplement: Supplementary file 1 [file ijms-23-01234-s001.zip]

Archive with 1 entries (1 files):
- ijms-1511389-supplementary.pdf
